# Supplementary material for: Spatiotemporal Assessment of PM2.5-Related Economic Losses from Health Impacts during 2014–2016 in China
Source: Int J Environ Res Public Health. 2018 Jun 16;15(6):1278. doi: 10.3390/ijerph15061278 (PMC6024949; doi:10.3390/ijerph15061278)
Supplement: Supplementary file 1 [file ijerph-15-01278-s001.zip]

Archive with 3 entries (3 files):
- ijerph-303841-SI.pdf
- S3ú▌PM2.5-related health impacts and changes in  all-cause mortality from 2014 to 2016 in 190 Chinese cities.xls
- S4ú▌PM2.5-related economic losses from health impacts and changes in total economic losses  from 2014 to 2016 in 190 Chinese cities.xls
